# Supplementary material for: Medication Risks and Their Association with Patient-Reported Outcomes in Inpatients with Cancer
Source: Cancers (Basel). 2024 May 31;16(11):2110. doi: 10.3390/cancers16112110 (PMC11171248; doi:10.3390/cancers16112110)
Supplement: Supplementary file 1 [file cancers-16-02110-s001.zip]

Archive with 1 entries (1 files):
- cancers-3010951-supplementary.pdf
